# Supplementary material for: Cell-cell contact-induced gene editing/activation in mammalian cells using a synNotch-CRISPR/Cas9 system
Source: Protein Cell. 2020 Jan 30;11(4):299–303. doi: 10.1007/s13238-020-00690-1 (PMC7093359; doi:10.1007/s13238-020-00690-1)
Supplement: Supplementary file 2 — Supplementary material 2 (XLSX 10 kb) [file 13238_2020_690_MOESM2_ESM.xlsx]

## Sheet: Sheet1
Table S1:
Primers for the Notch core	sequence (5'-3')
F-H-N1	TCAGTGACAGTGAGTTCACTCCCCTGCCTGGGCGGCAACCCCTGCTA
R-H-N1	ATGCTGCTCAGCAGCTTCATGGACCGCCGGCGCTTGCGGGACA
F-H-N2	TCAGTGACAGTGAGTTCACTCGGCTGTGCCAGTAGCCCCTG
R-H-N2	GCTGCTCAGCAGCTTCATGGAACGCTTTCGTTTTGCCATGA
F-M-N2	CGTCAGTGACAGTGAGTTCACTCGGATGTGCCAGTAACCCCTGCC
R-M-N2	ATGCTGCTCAGCAGCTTCATGGAGCGCTTCCGCTTGGCCATGAT
F-M-N3	TCAGTGACAGTGAGTTCACTCGCCAGCTGCGCCTCTGCCC
R-M-N3	GCTGCTCAGCAGCTTCATGGATCGCTTTCGCCTGGCAACCA
F-M-N4	AGTGACAGTGAGTTCACTCTGCGGTCCCCCCTCACCCT
R-M-N4	TGCTCAGCAGCTTCATGGATCGTCGCCGTCGCCGAATGA
F-ZFN-N1	CAGTGACAGTGAGTTCACTCCCGTGCCTAGTCAACCCGTG
R-ZFN-N1	GCTGCTCAGCAGCTTCATGGACCGCTTCCTCTTCCTGGAGA
F-ZFN-N2	CGTCAGTGACAGTGAGTTCACTCCATTGCGTGTGTCAAAATGG
R-ZFN-N2	ATGCTGCTCAGCAGCTTCATGGAGCGTTTGCGCTTGGCAGCCA
F-ZFN-N3	CGTCAGTGACAGTGAGTTCACTCGGCTGCTCCTCCAAGCCATG
R-ZFN-N3	ATGCTGCTCAGCAGCTTCATGGAACGCTTGCGGCGGGCAATCA
F-Fly-N	CAGTGACAGTGAGTTCACTCTGTTCGCCGAATCCCTGTGC
R-Fly-N	GCTGCTCAGCAGCTTCATGGACCGCTTTCTTTGCGTACTCA
Primers for the Notch core (extra-EGF)	sequence (5'-3')
F-FLY-N-EGF	CGTCAGTGACAGTGAGTTCACTCAATCCCTGCCGTGTGGGTAA
F-ZFN-N1-EGF	CAGTGACAGTGAGTTCACTCGGCTCGCTGCGCTGTCGTAA
F-ZFN-N2-EGF	CGTCAGTGACAGTGAGTTCACTCTGTGCCAGTTTACGCTGTCTG
F-ZFN-N3-EGF	CAGTGACAGTGAGTTCACTCAAAGAGCTGCCTTGCTACAATGG
Primers for the Notch core (half-extra-EGF)	sequence (5'-3')
F-ZFN-N3-egf	CGTCAGTGACAGTGAGTTCACTCGCACGTTGTACTTGCATTCAGG
