# Supplementary material for: Cell-cell contact-induced gene editing/activation in mammalian cells using a synNotch-CRISPR/Cas9 system
Source: Protein Cell. 2020 Jan 30;11(4):299–303. doi: 10.1007/s13238-020-00690-1 (PMC7093359; doi:10.1007/s13238-020-00690-1)
Supplement: Supplementary file 3 — Supplementary material 3 (XLSX 10 kb) [file 13238_2020_690_MOESM3_ESM.xlsx]

## Sheet: Sheet1
Table S2:
The gRNA primers	sequence (5'-3')
GFP-gRNA-F	GCTGAAGCACTGCACGCCGTGTTTA
GFP-gRNA-R	ACGGCGTGCAGTGCTTCAGCCGGTG
AAVS1-gRNA-F	GTCACCAATCCTGTCCCTAGGTTTA
AAVS1-gRNA-R	CTAGGGACAGGATTGGTGACCGGTG
PD-1-gRNA-F	GGCCAGGATGGTTCTTAGGTGTTTA
PD-1-gRNA-R	ACCTAAGAACCATCCTGGCCCGGTG
CTLA4-gRNA-F	GTGCGGCAACCTACATGATGGTTTA
CTLA4-gRNA-R	CATCATGTAGGTTGCCGCACGGTG
Myod-gRNA1-F	GCTCCGGGGCGTTTGTTTA
Myod-gRNA1-R	AAACGCCCCGGAGCCGGTG
Myod-gRNA2-F	CTGCGGCCACCCCGGTTTA
Myod-gRNA2-R	CGGGGTGGCCGCAGCGGTG
Myod-gRNA3-F	TCCCTGCCCGGTAGGTTTA
Myod-gRNA3-R	CTACCGGGCAGGGACGGTG
Myod-gRNA4-F	TGGAAAGGGCGTGCGTTTA
Myod-gRNA4-R	GCACGCCCTTTCCACGGTG
CCL19-gRNA1-F	AGTCTGGCCCAGTAAGTTTA
CCL19-gRNA1-R	TTACTGGGCCAGACTCGGTG
CCL19-gRNA2-F	CTGGTTCCCACATAG GTTTA
CCL19-gRNA2-R	CTATGTGGGAACCAG CGGTG
IL2-gRNA1-F	GGAGCATTTACTGC GTTTA
IL2-gRNA1-R	GCAGTAAATGCTCC CGGTG
IL2-gRNA2-F	GTGCAATGCAAGAC GTTTA
IL2-gRNA2-R	GTCTTGCATTGCAC GTTTA
The Linkers	sequence (5'-3')
Linker7	AGCGGGTCGGAGACCCCCGGCACAAGCGAATCGGCC
Linker8	AGCGGGTCGGAGACCCCCGGCACAAGCGAATCGGCC CCCGAGTCG
