# Supplementary material for: Cell-cell contact-induced gene editing/activation in mammalian cells using a synNotch-CRISPR/Cas9 system
Source: Protein Cell. 2020 Jan 30;11(4):299–303. doi: 10.1007/s13238-020-00690-1 (PMC7093359; doi:10.1007/s13238-020-00690-1)
Supplement: Supplementary file 4 — Supplementary material 4 (XLSX 10 kb) [file 13238_2020_690_MOESM4_ESM.xlsx]

## Sheet: Sheet1
Table S3:
Primers for Genotyping	sequence (5'-3')	Description	Product size
5’-F	GGTTAATGTGGCTCTGGTT	5' KI	～203 bp
5’-R	CTTGTACTCGGTCATCTCG
3’-F	TGACGGTTCACTAAACGAG	5' KI	～495 bp
3’-R	AGAGGTTCTGGCAAGGAG
	5’-F+3’-R	WT	～219 bp
Primers for QPCR	sequence (5'-3')
MYOD-QPCR-F	TCCCTCTTTCACGGTCTCAC
MYOD-QPCR-R	AACACCCGACTGCTGTATCC
CCL19-QPCR-F	CGTGAGGAACTTCCACTACCTTC
CCL19-QPCR-R	GTCTCTGGATGATGCGTTCTACC
IL2-QPCR-F	TTACATGCCCAAGAAGGCCAC
IL2-QPCR-R	GCACTTCCTCCAGAGGTTTGA
GAPDH-QPCR-F	AGAAGGCTGGGGCTCATTTG
GAPDH-QPCR-R	AGGGGCCATCCACAGTCTTC
Primers for T7E1 and TIDE	sequence (5'-3')
PD-1-F	CGTGGATGTGGAGGAAGAGG
PD-1-R	CAGGGACTGAGGGTGGAAGG
CTLA-4-F	ATCGCCAGCTTTGTGTGTGA
CTLA-4-R	AAATCTGGGTTCCGTTGCCT
